# Supplementary material for: Systematic Review on the Efficacy, Effectiveness, Safety, and Immunogenicity of Monkeypox Vaccine
Source: Vaccines (Basel). 2023 Nov 10;11(11):1708. doi: 10.3390/vaccines11111708 (PMC10674429; doi:10.3390/vaccines11111708)
Supplement: Supplementary file 1 [file vaccines-11-01708-s001.zip]

Archive with 1 entries (1 files):
- vaccines-2641450-SI.pdf
